# Supplementary material for: A Multi-Streamline Approach for Upcycling PET into a Biodiesel and Asphalt Modifier
Source: Polymers (Basel). 2024 Mar 13;16(6):796. doi: 10.3390/polym16060796 (PMC10975289; doi:10.3390/polym16060796)
Supplement: Supplementary file 1 [file polymers-16-00796-s001.zip]

Archive with 1 entries (1 files):
- polymers-2850444-supplementary.pdf
